# Supplementary material for: A new Mourasuchus (Alligatoroidea, Caimaninae) from the late Miocene of Venezuela, the phylogeny of Caimaninae and considerations on the feeding habits of Mourasuchus
Source: PeerJ. 2017 Mar 7;5:e3056. doi: 10.7717/peerj.3056 (PMC5344020; doi:10.7717/peerj.3056)
Supplement: Supplemental Information 2 — Matrix used for the phylogenetic analysis in this study (nexus format). [file peerj-05-3056-s002.nex]

#NEXUS
[written Fri Jan 20 22:42:10 BRST 2017 by Mesquite  version 2.75 (build 564) at Giovanne-PC/192.168.1.3]

BEGIN TAXA;
	TITLE Taxa;
	DIMENSIONS NTAX=89;
	TAXLABELS
		Bernissartia_fagesii Allodaposuchus_precedens Acynodon_iberoccitanus Acynodon_adriaticus Iharkutosuchus_makadii Hylaeochampsa_venctiana Eothoracosaurus_mississippiensis Eosuchus_minor Eogavialis_africanum Gryposuchus_colombianus Gavialis_gangeticus Borealosuchus_sternbergii Borealosuchus_formidabilis Borealosuchus_acutidentatus Borealosuchus_wilsoni Planocrania_hengdongensis Planocrania_datagensis Boverisuchus_magnifrons Boverisuchus_vorax Asiatosuchus_germanicus_ Crocodylus_affinis_ Crocodylus_acer_ Kentisuchus_spenceri_ Thecachampsa_americana Tomistoma_schlegelii Kambara_implexidens Australosuchus_clarkae_ Trilophosuchus_rackhami_ Crocodylus_megarhinus_ Rimasuchus_lloydi_ Voay_robustus Osteolaemus_tetraspis Osteolaemus_osborni Mecistops_cataphractus Crocodylus_porosus_ Crocodylus_acutus_ Crocodylus_niloticus_ Prodiplocynodon_langi Leidyosuchus_canadensis_ Diplocynodon_deponiae Diplocynodon_darwini Diplocynodon_ratelii Diplocynodon_hantoniensis Diplocynodon_muelleri Diplocynodon_tormis Ceratosuchus_burdoshi Navajosuchus_mooki Hassiacosuchus_haupti_ Allognatosuchus_polyodon_ Allognatosuchus_wartheni Procaimanoidea_kayi Procaimanoidea_utahensis Arambourgia_gaudryi Wannaganosuchus_brachymanus Alligator_sinensis Alligator_mississippiensis Alligator_thomsoni_ Alligator_prenasalis Alligator_mefferdi Alligator_olseni_P Alligator_mcgrewi Stangerochampsa_mccabei Albertochampsa_langstoni_ Brachychampsa_montana Brachychampsa_sealeyi Culebrasuchus_mesoamericanus Gnatusuchus_pebasensis Globidentosuchus_brachyrostris Purussaurus_mirandai Purussaurus_neivensis 'UFAC-1424' Mourasuchus_amazonensis Mourasuchus_arendsi Mourasuchus_atopus Mourasuchus_pattersoni Caiman_yacare Caiman_crocodilus_ Caiman_latirostris Melanosuchus_niger_ Paleosuchus_trigonatus Paleosuchus_palpebrosus Caiman_brevirostris Tsoabichi_greenriverensis Centenariosuchus_gilmorei Eocaiman_cavernensis Eocaiman_palaeocenicus Eocaiman_itaboraiensis Kuttanacaiman_iquitosensis Caiman_wannlangstoni 
	;

END;


BEGIN CHARACTERS;
	TITLE  'Matrix in file "matriz em trabalho.nex"';
	DIMENSIONS  NCHAR=187;
	FORMAT DATATYPE = STANDARD GAP = - MISSING = ? SYMBOLS = "  0 1 2 3 4 5 6";
	CHARSTATELABELS 
		1 Character_1, 2 Character_2, 3 Character_3, 4 Character_4, 5 Character_5, 6 Character_6, 7 Character_7, 8 Character_8, 9 Character_9, 10 Character_10, 11 Character_11, 12 Character_12, 13 Character_13, 14 Character_14, 15 Character_15, 16 Character_16, 17 Character_17, 18 Character_18, 19 Character_19, 20 Character_20, 21 Character_21, 22 Character_22, 23 Character_23, 24 Character_24, 25 Character_25, 26 Character_26, 27 Character_27, 28 Character_28, 29 Character_29, 30 Character_30, 31 Character_31, 32 Character_32, 33 Character_33, 34 Character_34, 35 Character_35, 36 Character_36, 37 Character_37, 38 Character_38, 39 Character_39, 40 Character_40, 41 Character_41, 42 Character_42, 43 Character_43, 44 Character_44, 45 Character_45, 46 Character_46, 47 Character_47, 48 Character_48, 49 Character_49, 50 Character_50, 51 Character_51, 52 Character_52, 53 Character_53, 54 Character_54, 55 Character_55, 56 Character_56, 57 Character_57, 58 Character_58, 59 Character_59, 60 Character_60, 61 Character_61, 62 Character_62, 63 Character_63, 64 Character_64, 65 Character_65, 66 Character_66, 67 Character_67, 68 Character_68, 69 Character_69, 70 Character_70, 71 Character_71, 72 Character_72, 73 Character_73, 74 Character_74, 75 Character_75, 76 Character_76, 77 Character_77, 78 Character_78, 79 Character_79, 80 Character_80, 81 Character_81, 82 Character_82, 83 Character_83, 84 Character_84, 85 Character_85, 86 Character_86, 87 Character_87, 88 Character_88, 89 Character_89, 90 Character_90, 91 Character_91, 92 Character_92, 93 Character_93, 94 Character_94, 95 Character_95, 96 Character_96, 97 Character_97, 98 Character_98, 99 Character_99, 100 Character_100, 101 Character_101, 102 Character_102, 103 Character_103, 104 Character_104, 105 Character_105, 106 Character_106, 107 Character_107, 108 Character_108, 109 Character_109, 110 Character_110, 111 Character_111, 112 Character_112, 113 Character_113, 114 Character_114, 115 Character_115, 116 Character_116, 117 Character_117, 118 Character_118, 119 Character_119, 120 Character_120, 121 Character_121, 122 Character_122, 123 Character_123, 124 Character_124, 125 Character_125, 126 Character_126, 127 Character_127, 128 Character_128, 129 Character_129, 130 Character_130, 131 Character_131, 132 Character_132, 133 Character_133, 134 Character_134, 135 Character_135, 136 Character_136, 137 Character_137, 138 Character_138, 139 Character_139, 140 Character_140, 141 Character_141, 142 Character_142, 143 Character_143, 144 Character_144, 145 Character_145, 146 Character_146, 147 Character_147, 148 Character_148, 149 Character_149, 150 Character_150, 151 Character_151, 152 Character_152, 153 Character_153, 154 Character_154, 155 Character_155, 156 Character_156, 157 Character_157, 158 Character_158, 159 Character_159, 160 Character_160, 161 Character_161, 162 Character_162, 163 Character_163, 164 Character_164, 165 Character_165, 166 Character_166, 167 Character_167, 168 Character_168, 169 Character_169, 170 Character_170, 171 Character_171, 172 Character_172, 173 Character_173, 174 Character_174, 175 Character_175, 176 Character_176, 177 Character_177, 178 Character_178, 179 Character_179, 180 Character_180, 181 Character_181, 182 Character_182, 183 Character_183, 184 Character_184, 185 Character_185, 186 Character_186, 187 Character_187 ; 
	MATRIX
	Bernissartia_fagesii              ??????0???0111102100?00?0?000???0000?100010???0010?000???????10?0?00?001?1????000?0?0000?00030?001?????100????1?0000?000??0?00?0???000100?0?0??0?0?0010?0??00??0????????000?0000?000100?0?0
	Allodaposuchus_precedens          ??????????????????????????????????????????????????????????????????????????????00010?0000001230000100?10000????0000000101030?0110000101100???0100000001100010000?????1??01?010001?000?0??0?0
	Acynodon_iberoccitanus            ??????????????????????????????????????????????10104101????????0???????0?0?????00010?0000001060000100??0010????0000000101?00???200100?0100?110?0000??010100000?1?????????1???0????0100000010
	Acynodon_adriaticus               ?????1?????????????01?100?1??????????010?10?????????01????????0???0??100??00??00010?000?0?10600001?0????11????00?0001101000??1?111?0?0100???0????0??010?0?0010??????????????1???01?0?0?0001
	Iharkutosuchus_makadii            ??????????????????????????????????????????????10124?????????110???00??10?1????0001??00000110610001?0???011????0000001001100?012011001?100?1?0?00?0???12???100?2?????1???1000000??1101000000
	Hylaeochampsa_venctiana           ????????????????????????????????????????????????????????????????????????0?????0??????????0?0?10001?00??011?0?0000000100100000?21110000120????1?0?000010100000000????1?001001000?0110?0?100?
	Eothoracosaurus_mississippiensis  ??????0????????????01??000????????00?00???0????122???3??????0?????00?011?0????00120?000??1025000010??00000????0000101001000????000?000100???01???10000010?001?00????????1000100000001000000
	Eosuchus_minor                    ??????0???0??111???01?00?0?01???0000?000??0???1122??0300?0000?10?000001100????00120?0000?1025?000100?00000?0000000101001000??100000000110???0100?10?100100001?0100??1???1010101010031000000
	Eogavialis_africanum              ????????1?????11???010??????????0?????????0???1122??03?????10?100000??1101????00120?000?01025?000100?000000000000010100100000100000000121?000100?1001001000010100?0000?0101010100000?0??000
	Gryposuchus_colombianus           ????0?0???001??????01??000????????????????0???11223?030100?000100000001100????0012010000?1025?000100?0?000??0?000010100100000110000000121?000100?10011010000100000100?00121010100000?0?0000
	Gavialis_gangeticus               0200000000001111011010000000111000000?0000000011223003000000001000000011000100001301000001025?000100000000000000001010010000011000000012100001000100110100001000000000001210101000001000000
	Borealosuchus_sternbergii         0000000000110010?1001000000101000001?00???0???011020000000?00010000000100000??00020?00000001310001000100001?0?000001110100000100000111100?000100?000000100101000000?10001001100000001000000
	Borealosuchus_formidabilis        000?000?0011001001001000000101000001?000?20???0110200000?000?110000000100001??00020?0000?00231000100?0000010000000101001000001002001?11000000?00?000010100101000??????001001100000001000000
	Borealosuchus_acutidentatus       ????????????????????????????0???????????????????002????????????000??????0?????00020?0?00??02310001?????000????0?0??0???????0??0020?1?1100?0?0?0??0?011010?101000???????010??1?0?000010?00?0
	Borealosuchus_wilsoni             ??????0??????????1001000000101??00?1?000?20???01002??100?0?001100000101000????00020?0?0???02310001?????0001?0?0?0010100100000100200101100?000100??001101001010000?00???010011?0?000010?0000
	Planocrania_hengdongensis         ????????????????????1?????????????????????????1110???1????????1????0?01?0?????20010?0?????01300??1????0?00????0????01001???????0?0?1?1100????????0?0?00100?0100?????1???1???10?10001??01000
	Planocrania_datagensis            ??????????????????????????????????????????????11?????0????????????????????????20010?000??10030000100??0?00???????000??01???????0?0?1?1110????????0?000010010??0?????????????10??0?0??00?00?
	Boverisuchus_magnifrons           ?????????????0?0???01?000?0??1??0100?1???1????11102000??????0?2????0??1?1?????21?20?00000000300011???00000????0000001001010??100000111110?0?0?00?0?010010?10100?????????1???10000002?00?0?0
	Boverisuchus_vorax                ????0?0???01001001?01?00000111??0100?10???1???1110?000?????0??1000001?1?0?????21010?0000?00030001100?00000??0?000000100100000100000111110???0100?010000100101000???01??1100110000002?000000
	Asiatosuchus_germanicus_          001?0?0?1?001010?0101?000?1111??1??0??????1???11102000?????00110000??0101?00??00010?0000?0001000010???1000??0?00010???010000010000?111100???0100?001110100101000???????1100?10000003100?000
	Crocodylus_affinis_               001001001010001000011100001111001100?10???1???111021010100000110000000101100??00110?0000100110000100?01000??0?000100110100000100000111100?0?010??0012001001010001??0?1?1100010000003?0?0000
	Crocodylus_acer_                  ??????????????????????????????????????????????????????????????????????????????00110?0000?10210000100??00001???000100?10100000100010111100?002?01?00?2001001010001??0??1110001000000310?0000
	Kentisuchus_spenceri_             ??????0????????????????????????????????????????1?????0?????0??1000?1101?11????00110?0000?10210000100???000??0?010010100100?0011000?111110??????0?0??20010?10100???????111?0?100?0?03?0?000?
	Thecachampsa_americana            ??????????????1????01?000?1111??1100?00???1???1122???4?????00010?0031?1010????00120?0000110210000100?10000????0000100001000???1000?011110?000?10?10120010010101???0????11100100?2003?00010?
	Tomistoma_schlegelii              02100000100010100010110001111110110011013010101122?1040000010010000000101000100012000000110210000101010000110100010010010000011000011111000001101001210100101000110011111100100000031000000
	Kambara_implexidens               ??????0????????????01?????11????1100?10???1???11102101?????001100001101011????00110?00001102100001000100001?010000001001000?0100000111110?002011?00120010010100011101?111100100000010000000
	Australosuchus_clarkae_           ??????0???????1??0??1?????11???????0?10???1???1110?101?????001100001101011????00110?00001102100001000100001?0?000000????????01000?0111110?002011?01120010010100011??11?11?001000?0011?00000
	Trilophosuchus_rackhami_          ??????????????????????????????????????????????????????????????????????????????0?????0??????2?0??0??0?1000???0?1?000001010???01?0??0111110??12011101121010000102011101?111?0?1000?0011??00?0
	Crocodylus_megarhinus_            ??????0???????????001?????????????????????????11102101?????00110000??01011????00110?0000?0023000010001?000??0?000000110100000120000111110?002?11?0012?01001010?01100???11100100000031??00??
	Rimasuchus_lloydi_                ?????????????????????????????????????????????????????1??????????????????1?????00110?0000?00210001100?10000110100000????10?????1000?111110?001011?001200100101100111?1??1110?1000?003?0??000
	Voay_robustus                     ??????0????????0???011?????111??1110??????1???1110210101000001100011111011????00110?0000?002100011000100001101000101110101000100000111110?0010111001201100111110?1101?111100100000031000000
	Osteolaemus_tetraspis             ??1?000010001010100011100111112011101111111010110021010100010110000110101110101010000010100210001100010000110110010111010100010001011111010010101001211100101100111011111101100000031000000
	Osteolaemus_osborni               ??1?00001?00101010001110011111201110?111111???110021010100000110000110101110??101100001010021000110001000011011001001001010?01000001111101001010100121110010110011101?111101100000031000000
	Mecistops_cataphractus            10?0010010000010000011100111112012001111101010111041010100010010001110101?10100012000000100210000100010000110100001011010000010000011111000010111001200100101000111011111100100000031000000
	Crocodylus_porosus_               1110000010001010101011100011112012001111201010110021010100010110001110101110100011000000100210001100110000110100100011010000010000011111000010111001200100101000111011111100110000031000000
	Crocodylus_acutus_                0010000010101011001011100111112012001110201010110021010100010110001110101110100011000000100210100100110000110100100011010000011000011111000010111001200100101000111011111100110000031000000
	Crocodylus_niloticus_             1010000010101010001011100111112012001111201010110021010100010110001110101110100011000000100210000100110000110100100011010000011000011111000010111001200100101000111011111100110000031000000
	Prodiplocynodon_langi             ??????????????????????????????????????????????????????????????????????????????00110?0000??0030000100??10001??000010011?1000001???0?111100???0?0??0?11?010?1010001??01?0110011000000310??000
	Leidyosuchus_canadensis_          ????0?0???????1????010000011?1??10?0?11??11???0110?00000?0?01?100000011101????00010?00000000300001000001001000100001110100000100010111100?010100100100010010100000001?001001100100011000000
	Diplocynodon_deponiae             100?0?0???????0????01?0???1?????14?0?10??21????1?02??0?????01?10??0??1110?????001???000??010300001?0????00?????0?0001?110000010001?111100?110100?0??011?0?101?00????????1???1??100011?000?0
	Diplocynodon_darwini              100001001?010000?00010000?1111??1400?101121???011020010??0?01?10000011110100??00020?0000?01030000100?0??00??0?0000001111?000010001?111100?110100?011010101101000???????01001100100010000000
	Diplocynodon_ratelii              ??????0??????000???010?00?1111001400?10??21???01002101?????0111000001?1101????00120?0000001230000100010100??0?000000111100000100010111100??1010010000001011010000000101010011001000100?00?0
	Diplocynodon_hantoniensis         100???1?1?01000010001000011111??1400?101?21???011021010????011100000111101????00120?0?000?11300?0100?101001?0?000000101100000100010111100?110100?001010101101000??0?10?010011?010001000?0?0
	Diplocynodon_muelleri             ????????????????????1?01??1?????14?0?10??21???01002??2?????01110??10011100????00120?1000001230000100010100????0000011111000?010001?1?1100?110??0?01?01010110100????????01001100100011000000
	Diplocynodon_tormis               ????????????????????1?????1??????????10??21???01?021?1?????01?1?00????11??????0?120??000001230000100?101001???000000111100???100010111100?110100000101010110100?0???1?001?0110010001?0?0?0?
	Ceratosuchus_burdoshi             ???????????????????????????????????0?1????????11111??0?????01?10??00?11?01????00010?0?01?01020000100???100??0????00???01?????1??0??111100????????0????010?111???????????10??10010001?00?00?
	Navajosuchus_mooki                ??????0?1??????0???0?00???1111??1??0?111111???11111010?????01?10??00??110?????00010?0001?010200001???0?100??0???00?00?11100?0110011111100???020??0112?0102101000????1??010??10010001100??00
	Hassiacosuchus_haupti_            001?1?0?11?????0???01?000?1111?????0??11?11???111110?0?????01?10??0??11101????00010?00???010?00001??????001?0??????0?????????11001?111100?1?0200?01120010210101????????01???100100011??0??0
	Allognatosuchus_polyodon_         ??????????????????????????????????????????????11111010?????01?11??00?111?1????00010?000??010200001?0?????0??0?00?00?0?11100??1?011?111100????????0??20010?101???????????1???1??1???1??00?00
	Allognatosuchus_wartheni          ????1?0????????????0?0000?1111??1000?11???1???11111010?100?011110000011101????00010?0000?010200001000001001?0?000000?0111001?110111111100?110200?0112001021010000?1?1?0010011001?001???00??
	Procaimanoidea_kayi               ????110?1??????0???010?00?1111??10?0?112121?????010?1??100?01?11000001110?????10?????0???010?00001???0?100??0?0000000011100101101111111000??0200?011200102101010???????01001100100011000000
	Procaimanoidea_utahensis          ??????????????????????????????????????????????110100?00??01011110??0011101????10110?0100?01020?00100??0100????0000000?11100?011011?111100?1?0200?01120010?101000???????01001100100011000000
	Arambourgia_gaudryi               ??????????????????????????????????????????????11010??0?????01?100?0??1110?????1001??010??010200001?0???1001000??000????11?01?11011?111100?1102?0?0?1210?0210100?????????10011?010?011??00?0
	Wannaganosuchus_brachymanus       ????1?0???1?00?0???010000?1111001000?11???1???111110?0?????0??100?00?11?0?????00110?0000??10200??100???100??0?100000???1??0??11011?111100????????0?12001??101000????????10011?010001?0000?0
	Alligator_sinensis                1010111011110010100010110111110011001112111112110000120?001011200000111101??010010000100001020000100000100110010000001111002011011111111001102001011200102101010001110001001100100011000000
	Alligator_mississippiensis        1010110011010010000010110111110011001112101110110001120100101120001011110100010010000100001020000100000100111000000001111002011011111111001102001011210102101010001110001001100100011000000
	Alligator_thomsoni_               ???????????????????01????????1?????0?1????????110000?2?????011200010011101????00100?010000102000?10??001001?1?000000????1?????10111111110?1?0200101?21010210101?001?1??01001100100011?000?0
	Alligator_prenasalis              10001?0?11????10?0?01000011111??1000?112111???11111010?????01110000011110100??00000?0100?01020000100?001001100100000011110020110111111100?110200?011200102101000001?1?001001100100011000000
	Alligator_mefferdi                ???????????????????????????1?????????11???????110000120100001120001011110100??00100?0100?01020000100?0?1001?1?0000000?1110020110111111110?110200?011210102101010??1???001001100100011000000
	Alligator_olseni_P                ??????0?1?????10???01?10011111???100?11???????11010010?????011200000011101????00100?01000?10200??100???100??0?0?0001011111020110111111110?110200?011200102101010?????000100?1?01000110000?0
	Alligator_mcgrewi                 1000100011010010?00010000111?1101??0?11???1???11110010?100?011100000111101????00000?0100?01020000100?001001?001000000111100201101111111000110200?011200102101010?01???001001100100011000000
	Stangerochampsa_mccabei           ????110???010010?0001000001111001000?01??11???111010100????0111110000?110?????00110?0002?11020000100?00100????000000011110010120011111100?110200?0?1100102101000??1?1??01001100100011?000?0
	Albertochampsa_langstoni_         ??????????????????????????????????????????????????????????????????????????????001?0?0?0??110200001?0??01?0????00??000111100?0?2001?111100???0?0??0?110010210100????????010011001?00010?0000
	Brachychampsa_montana             10101100101100???0001??000111100?000?103111???11101101?????01110?00001110100??00110?0002?11010000100?001001?0?010000011110010120011111100?110200?01110010110102000101?001001100100010000000
	Brachychampsa_sealeyi             ?????????????????????????????????????10???1???11101??0???????11??0000111?1????001?0?0002?1101000010???010????????00?????????0?200?1101?00???????????100???????2?????????????1??10??1?0?0???
	Culebrasuchus_mesoamericanus      ??????????????????????????????????????????????1??2???2?????0??10????????????????1?????????1000?0????????????0??????????????????????????0???????????1??010210??3????????01?0?1?0??????0?00?0
	Gnatusuchus_pebasensis            ??????????????????????????????????????????????2020?12000?01011101000011001????02110?01001010000001???0010?????1?????11?1001101?0?1???1100???0?0?1?0120111?10103?????1??0100110210011?0?1000
	Globidentosuchus_brachyrostris    ???????????????????01?????????????????????????11101??0?11??0?1101103111011????0012??000??01?000001???1?10???????0???0?11?????1?1???1?1100????????0??2011??101?3?????????1???1?????0?1?010?0
	Purussaurus_mirandai              ????????????????????1?11001?????11?0?1????????1100?0?2??1?1??1201100?11?01????01112?0000001020010100??0100????00000001111011113110?111110?11020?1011203???11102?????????10011?2?00?10001110
	Purussaurus_neivensis             101?100?11000010?0??1????011???????0?11???1???1?00??1?1010?011201100011001????0?112?0000001020000100?001001?0?0?0000011110111131101111110?110201?0112031?211102000101??010??102100010001110
	'UFAC-1424'                       ???????????????????????????????????????????????????????????0????????0????1??????????????????????????????????????0???0111?????1?1?1?????1??1?0?01???12111??12103?????????????1??100?1???10?1
	Mourasuchus_amazonensis           ??????????????????????????????????????????????1132????????????????????????????10121?00?0?1???0???1???????????????0????????????311?111111??11????????2111????1?3?????????????1???????210?0?1
	Mourasuchus_arendsi               ?????1??11????1??0?????011????????????????????11?2???????????????????1100????????20?02000110?0000100???100??????00?0??1??????1?1??1??1?10?1?0?01????2?1???1?103?????????1???1??100?1210?000
	Mourasuchus_atopus                ???????????????????????0??11????1300??????????11323112?????01??0?100011000????101????200?????0?001????0?0?????0??00?01111011?1?1???1?1110???????????21?1??????3?????????10??????????2101??0
	Mourasuchus_pattersoni            ??????????????10?00??110?1???????????????????????2?????????0??20?1????1?????????1?1??0000??0?000?1?0???10?????0????00?11????11????????????1?0?0?????????????10??????1???1??1?02??00???0???2
	Caiman_yacare                     1011110011100010000010101111110011001111221111110021121010101010110201100101010011000000201120000100000100110010000001111011111101111111001102011011201112101030001010001001102100011000010
	Caiman_crocodilus_                1011110011100010000010101111110011001111221111110021121010101010110201100101010011000000201120000100000100110010000001111011111001111111001102011011201112101030001010001001102100011000010
	Caiman_latirostris                101110001110001000001010?111110011001111221121110021121010101110110201100???010011000000201020010100000100110010000001111011111001111111001102011011211112101030001010001001102100011000010
	Melanosuchus_niger_               10111100111?00100000101011111100110011112211211100211210101011101102011001??010011000000201020010110000100110010000001111011111001111111001102011011211112101030001010001001102100011000010
	Paleosuchus_trigonatus            1001111111010010100010001111112113001111321112110021222111101110110001100101011011000010?01020000100000100110001000101111011110001111111011102011011212112101020001010001001102100011000000
	Paleosuchus_palpebrosus           1001111111010010101010001111112113001111321112110021222111101110110001100?01011011000010?01020000100000100110001000101111011110001111111011102011011212112101020001010001001102100011000000
	Caiman_brevirostris               ??????????????????????????????????????????????1100?112????????1???0201??????????110??0???11020?10100???????????0?0000??1?0????1001?????10???????1?1?201????01??????????0??????210??11000?10
	Tsoabichi_greenriverensis         ???????????????????01????????????????10??20???1100???2????????1??????11???01??00010?10????10??0001????????????????????????????0001?111110?1?0?0??0??211???101?2????????????????100??1000000
	Centenariosuchus_gilmorei         ??????????????????????????????????????????????11002??2??????????????????????????1?0??0002??02??0??0???????????0????????????????????????1????????10112?111?10103?????????1???1?210?01????0??
	Eocaiman_cavernensis              ??????????????????????????????????????????????1010???2??????111???????????????00???????????????????????100??0?1?00000???????01?????1?1??0?????0???????????????????????????????????????1????
	Eocaiman_palaeocenicus            ??????????????????????????????????????????????1110???2?????0??10?100?1100?????????????????????????????????????????????????????????????????????????????????????????????????????????????1????
	Eocaiman_itaboraiensis            ??????????????????????????????????????????????1010?????????????????????????????0??????????????????????????????????????????????????????????????????????????????????????????????????????1????
	Kuttanacaiman_iquitosensis        ??????????????????????????????????????????????1110211200?0101110?102011001????10110?00001010200001?0?00100????1000010111101?11?1001??1100???020?10?121111210103?????1??0100?1021000110?10?0
	Caiman_wannlangstoni              ??????????????????????????????????????????????11102112????????10??????????????00010?00???0102001010??0?1001?0?1?0???011111??11110??111110?110?0110112011??10103?????1??010??1021000110?1010

;

END;
BEGIN NOTES;

	TEXT  TAXA = Taxa TAXON = 72 TEXT = 'Especime UNEFM, Coro, Venezuela';

	SU  C = 150 N = selected B = TRUE;

END;

BEGIN ASSUMPTIONS;
	OPTIONS DEFTYPE = UNORD POLYTCOUNT = MINSTEPS;
	TYPESET * UNTITLED   =  unord:  1 -  187;

END;

BEGIN MESQUITECHARMODELS;
	ProbModelSet * UNTITLED   =  'Mk1 (est.)':  1 -  187;
END;

Begin MESQUITE;
		MESQUITESCRIPTVERSION 2;
		TITLE AUTO;
		tell ProjectCoordinator;
		timeSaved 1484959334207;
		getEmployee #mesquite.minimal.ManageTaxa.ManageTaxa;
		tell It;
			setID 0 1543668970143013920;
			tell It;
				setDefaultOrder  0 40 42 41 43 1 35 37 38 47 39 46 2 45 44 49 50 48 4 32 83 82 81 80 31 78 34 79 77 76 75 30 74 72 29 73 28 33 3 6 5 51 52 53 54 12 13 61 62 63 14 65 66 64 8 9 58 11 10 59 60 55 56 7 57 85 110 84 15 16 18 19 20 21 108 22 23 24 25 26 27 88 68 86 69 105 106 111 112;
				attachments ;
			endTell;
		endTell;
		getEmployee #mesquite.charMatrices.ManageCharacters.ManageCharacters;
		tell It;
			setID 0 824294745920166931;
			tell It;
				setSelected  150;
				setDefaultOrder  0 1 2 3 4 5 6 7 8 9 10 11 12 13 14 15 16 17 18 19 20 21 22 23 24 25 26 27 28 29 30 31 32 33 34 35 36 37 38 39 40 41 42 43 44 45 46 47 48 49 50 51 52 53 54 55 56 57 58 59 60 61 62 63 64 65 66 67 68 69 70 71 72 73 74 75 76 77 78 79 80 81 82 83 188 189 85 86 87 88 89 90 91 92 93 94 95 96 97 98 99 100 101 102 103 104 106 107 108 109 110 111 112 113 114 115 116 117 118 119 120 121 122 123 124 125 126 127 128 129 130 131 132 133 134 135 136 137 138 139 140 141 142 143 144 145 146 147 148 149 150 151 152 153 154 155 156 157 158 159 160 161 162 163 164 165 166 167 168 169 170 171 172 173 174 175 176 177 178 179 180 182 184 185 186 187 183;
				attachments ;
			endTell;
			mqVersion 275;
			checksumv 0 3 1484000940 null  getNumChars 187 numChars 187 getNumTaxa 89 numTaxa 89   short true   bits 127   states 127   sumSquaresStatesOnly 52627.0 sumSquares 52627.0 longCompressibleToShort false usingShortMatrix true   NumFiles 1 NumMatrices 1;
			mqVersion;
		endTell;
		getWindow;
		tell It;
			suppress;
			setResourcesState false false 100;
			setPopoutState 400;
			setExplanationSize 0;
			setAnnotationSize 0;
			setFontIncAnnot 0;
			setFontIncExp 0;
			setSize 1366 650;
			setLocation -8 0;
			setFont SanSerif;
			setFontSize 10;
			getToolPalette;
			tell It;
			endTell;
			desuppress;
		endTell;
		getEmployee  #mesquite.minimal.ManageTaxa.ManageTaxa;
		tell It;
			showTaxa #1543668970143013920 #mesquite.lists.TaxonList.TaxonList;
			tell It;
				setTaxa #1543668970143013920;
				getWindow;
				tell It;
					newAssistant  #mesquite.lists.DefaultTaxaOrder.DefaultTaxaOrder;
					newAssistant  #mesquite.lists.TaxonListCurrPartition.TaxonListCurrPartition;
					setExplanationSize 30;
					setAnnotationSize 20;
					setFontIncAnnot 0;
					setFontIncExp 0;
					setSize 1266 583;
					setLocation -8 0;
					setFont SanSerif;
					setFontSize 10;
					getToolPalette;
					tell It;
					endTell;
				endTell;
				showWindow;
				getEmployee #mesquite.lists.ColorTaxon.ColorTaxon;
				tell It;
					setColor Red;
					removeColor off;
				endTell;
				getEmployee #mesquite.lists.TaxonListAnnotPanel.TaxonListAnnotPanel;
				tell It;
					togglePanel off;
				endTell;
			endTell;
		endTell;
		getEmployee  #mesquite.trees.BasicTreeWindowCoord.BasicTreeWindowCoord;
		tell It;
			makeTreeWindow #1543668970143013920  #mesquite.trees.BasicTreeWindowMaker.BasicTreeWindowMaker;
			tell It;
				suppressEPCResponse;
				setTreeSource  #mesquite.trees.StoredTrees.StoredTrees;
				tell It;
					laxMode;
					setTreeBlock 1;
					toggleUseWeights off;
				endTell;
				setAssignedID 908.1449836357756.6653733327075539238;
				getTreeWindow;
				tell It;
					setExplanationSize 30;
					setAnnotationSize 20;
					setFontIncAnnot 0;
					setFontIncExp 0;
					setSize 1266 583;
					setLocation -8 0;
					setFont SanSerif;
					setFontSize 10;
					getToolPalette;
					tell It;
					endTell;
					getTreeDrawCoordinator #mesquite.trees.BasicTreeDrawCoordinator.BasicTreeDrawCoordinator;
				tell It;
					suppress;
					setTreeDrawer  #mesquite.trees.SquareTree.SquareTree;
					tell It;
						setNodeLocs #mesquite.trees.NodeLocsStandard.NodeLocsStandard;
						tell It;
							branchLengthsToggle off;
							toggleScale on;
							toggleBroadScale off;
							toggleCenter on;
							toggleEven on;
						endTell;
						setEdgeWidth 6;
						orientUp;
						setCornerMode Right_Angle  50;
					endTell;
					setBackground White;
					setBranchColor Black;
					showNodeNumbers off;
					showBranchColors on;
					labelBranchLengths off;
					centerBrLenLabels on;
					showBrLensUnspecified on;
					showBrLenLabelsOnTerminals on;
					setBrLenLabelColor 0 0 255;
					setNumBrLenDecimals 6;
					desuppress;
					getEmployee #mesquite.trees.BasicDrawTaxonNames.BasicDrawTaxonNames;
					tell It;
						setColor Black;
						toggleColorPartition on;
						toggleShadePartition off;
						toggleShowFootnotes on;
						toggleNodeLabels on;
						toggleCenterNodeNames off;
						toggleShowNames on;
						namesAngle ?;
					endTell;
				endTell;
					setTreeNumber 1;
					setTree '((((((1,2),(3,(4,5))),((6,(7,8)),(9,(10,11)))),(((12,13),(14,(15,16))),((17,(18,19)),(20,(21,22))))),((((23,24),(25,(26,27))),((28,(29,30)),(31,(32,33)))),(((34,35),(36,(37,38))),((39,(40,41)),(42,(43,44)))))),(((((45,46),(47,(48,49))),((50,(51,52)),(53,(54,55)))),(((56,57),(58,(59,60))),((61,(62,63)),(64,(65,69))))),(((71,(72,(73,74))),75),(((81,(82,83)),((84,(76,((78,(79,80)),77))),(66,68))),((85,((86,70),87)),(67,(88,89)))))));';
					setDrawingSizeMode 0;
					toggleLegendFloat on;
					scale 0;
					toggleTextOnTree off;
					showWindow;
				endTell;
				desuppressEPCResponse;
				getEmployee #mesquite.trees.ColorBranches.ColorBranches;
				tell It;
					setColor Red;
					removeColor off;
				endTell;
				getEmployee #mesquite.ornamental.BranchNotes.BranchNotes;
				tell It;
					setAlwaysOn off;
				endTell;
				getEmployee #mesquite.ornamental.ColorTreeByPartition.ColorTreeByPartition;
				tell It;
					colorByPartition off;
				endTell;
				getEmployee #mesquite.ornamental.DrawTreeAssocDoubles.DrawTreeAssocDoubles;
				tell It;
					setOn on;
					toggleShow consensusFrequency;
					setDigits 4;
					writeAsPercentage off;
					toggleCentred on;
					toggleHorizontal on;
					toggleWhiteEdges on;
					setFontSize 10;
					setOffset 0  0;
				endTell;
				getEmployee #mesquite.ornamental.DrawTreeAssocStrings.DrawTreeAssocStrings;
				tell It;
					setOn on;
					toggleCentred on;
					toggleHorizontal on;
					setFontSize 10;
					setOffset 0  0;
				endTell;
				getEmployee #mesquite.trees.TreeInfoValues.TreeInfoValues;
				tell It;
					panelOpen false;
				endTell;
			endTell;
		endTell;
		getEmployee  #mesquite.charMatrices.BasicDataWindowCoord.BasicDataWindowCoord;
		tell It;
			showDataWindow #824294745920166931 #mesquite.charMatrices.BasicDataWindowMaker.BasicDataWindowMaker;
			tell It;
				getWindow;
				tell It;
					getTable;
					tell It;
						rowNamesWidth 165;
						columnWidth 114 23;
					endTell;
					setExplanationSize 30;
					setAnnotationSize 20;
					setFontIncAnnot 0;
					setFontIncExp 0;
					setSize 1266 583;
					setLocation -8 0;
					setFont SanSerif;
					setFontSize 10;
					getToolPalette;
					tell It;
						setTool mesquite.charMatrices.BasicDataWindowMaker.BasicDataWindow.ibeam;
					endTell;
					setActive;
					setTool mesquite.charMatrices.BasicDataWindowMaker.BasicDataWindow.ibeam;
					colorCells  #mesquite.charMatrices.ColorByState.ColorByState;
				tell It;
					setStateLimit 9;
					toggleUniformMaximum on;
				endTell;
					colorRowNames  #mesquite.charMatrices.TaxonGroupColor.TaxonGroupColor;
					colorColumnNames  #mesquite.charMatrices.CharGroupColor.CharGroupColor;
					colorText  #mesquite.charMatrices.NoColor.NoColor;
					setBackground White;
					toggleShowNames on;
					toggleShowTaxonNames on;
					toggleTight off;
					toggleThinRows off;
					toggleShowChanges on;
					toggleSeparateLines off;
					toggleShowStates on;
					toggleAutoWCharNames on;
					toggleAutoTaxonNames off;
					toggleShowDefaultCharNames off;
					toggleConstrainCW on;
					toggleBirdsEye off;
					toggleShowPaleGrid off;
					toggleShowPaleCellColors off;
					togglePaleInapplicable on;
					toggleShowBoldCellText off;
					toggleAllowAutosize on;
					toggleColorsPanel off;
					toggleDiagonal on;
					setDiagonalHeight 80;
					toggleLinkedScrolling on;
					toggleScrollLinkedTables off;
				endTell;
				showWindow;
				getWindow;
				tell It;
					forceAutosize;
				endTell;
				getEmployee #mesquite.charMatrices.ColorCells.ColorCells;
				tell It;
					setColor Red;
					removeColor off;
				endTell;
				getEmployee #mesquite.categ.StateNamesEditor.StateNamesEditor;
				tell It;
					makeWindow;
					tell It;
						setExplanationSize 30;
						setAnnotationSize 20;
						setFontIncAnnot 0;
						setFontIncExp 0;
						setSize 1266 583;
						setLocation -8 0;
						setFont SanSerif;
						setFontSize 10;
						getToolPalette;
						tell It;
							setTool mesquite.categ.StateNamesEditor.StateNamesWindow.ibeam;
						endTell;
						rowsAreCharacters on;
						toggleConstrainChar on;
						toggleConstrainCharNum 3;
						togglePanel off;
						toggleSummaryPanel off;
					endTell;
					showWindow;
				endTell;
				getEmployee #mesquite.categ.StateNamesStrip.StateNamesStrip;
				tell It;
					showStrip off;
				endTell;
				getEmployee #mesquite.charMatrices.AnnotPanel.AnnotPanel;
				tell It;
					togglePanel off;
				endTell;
				getEmployee #mesquite.charMatrices.CharReferenceStrip.CharReferenceStrip;
				tell It;
					showStrip off;
				endTell;
				getEmployee #mesquite.charMatrices.QuickKeySelector.QuickKeySelector;
				tell It;
					autotabOff;
				endTell;
				getEmployee #mesquite.charMatrices.SelSummaryStrip.SelSummaryStrip;
				tell It;
					showStrip off;
				endTell;
				getEmployee #mesquite.categ.SmallStateNamesEditor.SmallStateNamesEditor;
				tell It;
					panelOpen true;
				endTell;
			endTell;
		endTell;
		getEmployee  #mesquite.charMatrices.ManageCharacters.ManageCharacters;
		tell It;
			showCharacters #824294745920166931 #mesquite.lists.CharacterList.CharacterList;
			tell It;
				setData 0;
				getWindow;
				tell It;
					newAssistant  #mesquite.lists.DefaultCharOrder.DefaultCharOrder;
					newAssistant  #mesquite.lists.CharListInclusion.CharListInclusion;
					newAssistant  #mesquite.lists.CharListPartition.CharListPartition;
					newAssistant  #mesquite.stochchar.CharListProbModels.CharListProbModels;
					setExplanationSize 30;
					setAnnotationSize 20;
					setFontIncAnnot 0;
					setFontIncExp 0;
					setSize 1266 583;
					setLocation -8 0;
					setFont SanSerif;
					setFontSize 10;
					getToolPalette;
					tell It;
					endTell;
				endTell;
				showWindow;
				getEmployee #mesquite.lists.CharListAnnotPanel.CharListAnnotPanel;
				tell It;
					togglePanel off;
				endTell;
			endTell;
		endTell;
		endTell;
end;
